# Supplementary material for: Cuba: Exploring the History of Admixture and the Genetic Basis of Pigmentation Using Autosomal and Uniparental Markers
Source: PLoS Genet. 2014 Jul 24;10(7):e1004488. doi: 10.1371/journal.pgen.1004488 (PMC4109857; doi:10.1371/journal.pgen.1004488)
Supplement: Table S4 — Primers designs of the mtSNPs genotyped in the present study. (XLSX) [file pgen.1004488.s010.xlsx]

## Sheet: mtDNA primers
Table S4. Primers designs of the mtSNPs genotyped in the present study. As indicated, some of the primers were already designed in previous studies, while others were designed de novo.
mtSNPs	Primer Forward	Size (bp)	Primer Reverse	Size	Product Size (bp)	Final concentration (mM)
290-291d	ACAGGCGAACATACTTACTAAAGTG*	25	GGCTGGTGTTAGGGTTCTTTG*	21	202	0.4
1018 (951/1119)	TCACACGATTAACCCAAGTCA2	21	GTTCTGGCGAGCAGTTTTGT1	21	239	0.3
1719	CCAAACCCACTCCACCTTACT1	21	GCGCCAGGTTTCAATTTCTA1	20	87	0.2
2092	TTCAACTTTAAATTTGCCCACAG*	23	TATGGGTGTTAAATTTTTTACTCTCTC*	27	129	0.4
3547/3594	CATCTACCATCACCCTCTACATCA1	24	CGATCAGGGCGTAGTTTGAG*	20	198	0.4
4216	CTCTACACAACATATTTTGTCACCAAG3	27	GGTTTGAGGGGGAATGCTGGAG3	22	195	0.2
4529	CAACCCGTCATCTACTCTACCAT3	23	CTTCTGTGGAACGAGGGTTTATT3	23	148	0.3
7028	CACCGTAGGTGGCCTGACTGGC3	22	GTGTAGCCTGAGAATAGGGG3	20	168	0.3
10398/10400	CCATGAGCCCTACAAACAACT2	21	TGAGTCGAAATCATTCGTTTTG2	22	159	0.5
10873	CATAATTTGAATCAACACAACCACC3	25	GTTAGGGGGTCGGAGGAAAAGGTTG3	25	123	0.2
11719	CAGCCATTCTCATCCAAACC2	20	GCGTTCGTAGTTTGAGTTTGC2	21	113	0.2
12007	AACCACGTTCTCCTGATCAAA1	21	AATGTGGTGGGTGAGTGAGC1	20	120	0.2
12308	CTGCTAACTCATGCCCCCATG3	21	ATTACTTTTATTTGGAGTTGCACCAAGATT3	30	106	0.3
12705	TGTAGCATTGTTCGTTACATGG2	22	AGTTGGAATAGGTTGTTAGCGG2	22	147	0.2
14470	CCACCCCATCATACTCTTTCA2	21	TAGGGGGAATGATGGTTGTC2	20	159	0.4
15452	AGACGCCCTCGGCTTACTT2	19	GTCGCCTAGGAGGTCTGGTG2	20	78	0.4
mtSNPs	Minisequencing primer	Size (bp)	Base change	Chain	Variant	Final concentration (mM)
3547	CCCGACCTTAGCTCTCACC1	19	A>G	L	A>G	0.1
7028	TACACGACACGTACTACGTTGTAGC3	25	C>T	L	C>T	0.3
4216	(c)4TACCACTCACCCTAGCATTACTTATATGA3	33	T>C	L	T>C	0.2
1719	gactgacACTCCACCTTACTACCAGACAACCTTA1	34	G>A	L	G>A	0.1
10400	(c)10CGTTTTGTTTAAACTATATACCAATTC3	37	C>T	H	G>A	0.5
12308	(c)22CATTGGTCTTAGGCCCCAA3	41	A>G	L	A>G	0.4
12007	(gact)4CCTCTACATATTTACCACAACACAATG1	43	G>A	L	G>A	0.1
2092	(gact)3gaGAACCCTCTAAATCCCCTTGTAAATTTAA*	43	C>T	L	C>T	0.4
10873	(c)15GTTGTTGTTGATTTGGTTAAAAAATAGTAG3	45	T>C	H	A>G	0.3
12705	(gact)3gaAACATTAATCAGTTCTTCAAATATCTACTCAT2	46	C>T	L	C>T	0.3
11719	ct(gact)7ATTCTCATAATCGCCCACGG2	50	G>A	L	G>A	0.3
15452A	(gact)8gGCCCTCGGCTTACTTCTCTTC2	54	C>A	L	C>A	0.5
290-291d	ct(gact)7TTTCCACACAGACATCATAACAAAA*	55	A>T	L	A>T	0.4
10398	(gact)7ATGAGTGACTACAAAAAGGATTAGACTGA3	58	A>G	L	A>G	0.5
3594	t(gact)10CCATACCCAACCCCCTGGT*	60	C>T	L	C>T	0.4
4529	(gact)11CTTTGCAGGCACACTCATCAC*	65	A>T	L	A>T	0.3
1018	(gact)12AAAAACTCCAGTTGACACAAAATA*	72	G>A	L	G>A	0.3
14470	(gact)13gCCTCAATAGCCATCGCTGTAGTATA2	78	T>C	L	T>A	0.5
	1: Álvarez-Iglesias V, Jaime JC, Carracedo Á, Salas A (2007) Coding region mitochondrial DNA SNPs: targeting East Asian and Native American haplogroups. Forensic Sci Int Genet 1:44-55
	2: Álvarez-Iglesias V, Mosquera-Miguel A, Cerezo M, Quintáns B, Zarrabeitia MT, Cuscó I, Lareu MV, García O, Pérez-Jurado L, Carracedo Á, Salas A (2009) New population and phylogenetic features of the internal variation within mitochondrial DNA macro-haplogroup R0. PLoS One 4:e5112
	3: Quintáns B, Álvarez-Iglesias V, Salas A, Phillips C, Lareu MV, Carracedo Á (2004) Typing of mitochondrial DNA coding region SNPs of forensic and anthropological interest using SNaPshot minisequencing. Forensic Sci Int 140:251-257
	*: Present study
